# Supplementary material for: Mining, analyzing, and integrating viral signals from metagenomic data
Source: Microbiome. 2019 Mar 19;7:42. doi: 10.1186/s40168-019-0657-y (PMC6425642; doi:10.1186/s40168-019-0657-y)
Supplement: Supplementary file 1 — Table S1. Sample information of human gut microbial metagenomic data and matched phageomes used in the RF training and evaluation dataset. (XLSX 43 KB) (XLSX 42 kb) [file 40168_2019_657_MOESM1_ESM.xlsx]

## Sheet: Sheet1
Supplementary Table S1.Sample information of human gut microbial metagenomic data and matched phageomes used in the RF training and evaluation dataset
Patient ID	Antibiotic name	Antibiotic abbreviation	Antibiotic type	Dose	Administration	Treatment duration (days)	# of samples
D	Azithromycin	AZY	Bacteriostatic	500 mg	Oral, once a day	5	6
G	Azithromycin	AZY	Bacteriostatic	500 mg	Oral, once a day	5	6
A	Doxycycline	DOX	Bacteriostatic	100 mg	Oral, twice a day	7	6
I	Doxycycline	DOX	Bacteriostatic	100 mg	Oral, twice a day	7	6
F	Cefuroxime	CFX	Bactericidal	500 mg	Oral, twice a day	5	6
J	Cefuroxime	CFX	Bactericidal	500 mg	Oral, twice a day	5	5
B	Ciprofloxacin	CIP	Bactericidal	500 mg	Oral, twice a day	5	6
H	Ciprofloxacin	CIP	Bactericidal	500 mg	Oral, twice a day	5	6
C	none	control	-	-	Oral, twice a day	5	6
E	none	control	-	-	Oral, twice a day	5	6
