# Supplementary material for: Mining, analyzing, and integrating viral signals from metagenomic data
Source: Microbiome. 2019 Mar 19;7:42. doi: 10.1186/s40168-019-0657-y (PMC6425642; doi:10.1186/s40168-019-0657-y)
Supplement: Supplementary file 2 — Table S2. Virus-specific POGs in uPOGs and POG 2012. (XLSX 39 KB) (XLSX 37 kb) [file 40168_2019_657_MOESM2_ESM.xlsx]

## Sheet: Sheet1
Supplementary Table S2. Virus-specific POGs in uPOGs and POG 2012.
VQ	POG 2012	uPOGs
1	62% (2,816)	62.08% (10,374)
0.9 - 1	9% (409)	5.01% (838)
>=0.8	>75% (>3,407)	71.68% (11,978)
<=0.2	7% (318)	12.34% (2,062)
<=0.1	4% (182)	9.46% (1,581)
