# Supplementary material for: Mining, analyzing, and integrating viral signals from metagenomic data
Source: Microbiome. 2019 Mar 19;7:42. doi: 10.1186/s40168-019-0657-y (PMC6425642; doi:10.1186/s40168-019-0657-y)
Supplement: Supplementary file 3 — Table S3. The number of putative metagenomic phage contigs and non-phage contigs in metagenomic assembled contigs. (XLSX 41 KB) (XLSX 39 kb) [file 40168_2019_657_MOESM3_ESM.xlsx]

## Sheet: Sheet1
Table S3.The number of putative metagenomic phage contigs and non-phage contigs in metagenomic assembled contigs.
Sampel ID	No. of phage contigs	No. of ambiguous contigs	No. of confident non-phage contigs	proportions(phage contigs/(phage contigs+non-phage contigs))	all assembled contigs
A	290	90	11668	0.0240704	121015
B	225	107	24420	0.00909017	260919
C	292	123	23562	0.0121783	282518
D	340	143	34452	0.00973236	428914
E	850	395	33080	0.0247633	662280
F	822	355	24354	0.0321962	1230631
G	366	133	12997	0.0271191	158135
H	881	368	14860	0.0546899	164742
I	275	113	24887	0.0108803	249041
J	174	53	16861	0.0101826	187694
average	452	188	22114	0.0198646	374589
