# Supplementary material for: Mining, analyzing, and integrating viral signals from metagenomic data
Source: Microbiome. 2019 Mar 19;7:42. doi: 10.1186/s40168-019-0657-y (PMC6425642; doi:10.1186/s40168-019-0657-y)
Supplement: Supplementary file 4 — Table S4. Predictive performance of VirMiner for contigs > 5 kb based on reads ratio of correctly predicted contigs and the number of correctly predicted contigs. (XLSX 51 KB) (XLSX 50 kb) [file 40168_2019_657_MOESM4_ESM.xlsx]

## Sheet: Sheet1
Supplementary Table S4. Predictive performance of VirMiner for contigs >5kb based on reads ratio of correctly predicted contigs and the number of correctly predicted contigs.
Sample ID	Based on reads ratio of correctly predicted contigs						Based on the number of correctly predicted contigs
	Sensitivity	Specificity	Precision	F1 score	Accuracy	MCC	Sensitivity	Specificity	Precision	F1 score	Accuracy	MCC
A	0.6189	0.8173	0.641	0.63	0.7488	0.71	0.1931	0.8616	0.0333	0.06	0.8455	0.06
B	0.8584	0.8245	0.4726	0.61	0.8298	1.22	0.6044	0.8217	0.0302	0.06	0.8197	0.25
C	0.8587	0.6948	0.3858	0.53	0.7247	0.75	0.5719	0.7603	0.0286	0.05	0.758	0.17
D	0.6883	0.8829	0.3326	0.45	0.8677	1.1	0.45	0.8304	0.0254	0.05	0.8267	0.17
E	0.4944	0.8328	0.276	0.35	0.7941	0.54	0.2059	0.7723	0.0224	0.04	0.7583	-0.02
F	0.3559	0.8566	0.3701	0.36	0.7608	0.4	0.2178	0.85	0.0461	0.08	0.8296	0.08
G	0.8115	0.6974	0.7191	0.76	0.7531	0.74	0.5246	0.7695	0.0597	0.11	0.7629	0.23
H	0.4803	0.7875	0.4217	0.45	0.7125	0.42	0.244	0.8729	0.1	0.14	0.8385	0.19
I	0.6492	0.8168	0.2221	0.33	0.8043	0.64	0.4909	0.8447	0.0336	0.06	0.8409	0.24
J	0.707	0.7393	0.1631	0.27	0.7372	0.46	0.6034	0.8079	0.0313	0.06	0.8058	0.23
average	65.23%±16.94%	79.50%±6.46%	40.04%±17.46%	0.47±0.16	77.33%±4.95%	0.70±0.28	41.06%±17.51%	81.91%±4.04%	4.10%±2.34%	0.07±0.03	80.86%±3.56%	0.16±0.09
