# Supplementary material for: Mining, analyzing, and integrating viral signals from metagenomic data
Source: Microbiome. 2019 Mar 19;7:42. doi: 10.1186/s40168-019-0657-y (PMC6425642; doi:10.1186/s40168-019-0657-y)
Supplement: Supplementary file 7 — Table S7. Comparison with VirMiner, VirSorter, and VirFinder for contigs > 5 kb based on reads ratio of correctly predicted contigs and the number of correctly predicted contigs. (XLSX 47 KB) (XLSX 48 kb) [file 40168_2019_657_MOESM7_ESM.xlsx]

## Sheet: Sheet1
Table S7. Comparison with VirMiner, VirSorter and VirFinder for contigs >5kb based on reads ratio of correctly predicted contigs and the number of correctly predicted contigs.
Tools	Based on reads ratio of correctly predicted contigs						Based on the number of correctly predicted contigs
	Sensitivity	Specificity	Precision	F1 score	Accuracy	MCC	Sensitivity	Specificity	Precision	F1 score	Accuracy	MCC	Count_ FPR*
VirMiner	65.23%±16.94%	79.50%±6.46%	40.04%±17.46%	0.47±0.16	77.33%±4.95%	0.70±0.28	41.06%±17.51%	81.91%±4.04%	4.10%±2.34%	0.07±0.03	80.86%±3.56%	0.16±0.09	0.1809
VirSorter	18.75%±15.23%	97.66%±0.98%	55.90%±12.98%	0.25±0.15	80.92%±13.16%	0.68±0.59	26.19%±14.45%	98.52%±0.15%	21.95%±5.08%	0.22±0.07	96.81%±1.35%	1.31±0.63	0.0148
Virfinder (FDR< 0.0220714)	12.41%±13.18%	98.55%±0.93%	51.72%±20.53%	0.18±0.18	80.70%±13.56%	0.60±0.75	14.39%±8.65%	98.50%±0.62%	14.10%±4.79%	0.13±0.06	96.60%±1.67%	0.78±0.54	0.015
Virfinder (FDR<0.01)	8.42%±10.08%	99.35%±0.53%	59.77%±23.48%	0.13±0.15	80.93%±13.62%	0.53±0.67	8.88%±6.19%	99.47%±0.20%	20.30%±6.82%	0.12±0.07	97.46%±1.52%	0.94±0.71	0.0053
Virfinder (FDR<0.05)	22.41%±15.92%	95.50%±1.96%	44.91%±10.52%	0.27±0.15	79.73%±12.89%	0.64±0.68%	25.60%±13.39%	95.75%±1.30%	9.43%±2.98%	0.13±0.03	94.10%±1.95%	0.55±0.33	0.0425
Virfinder (FDR<0.1)	34.63%±17.96%	87.62%±6.31%	34.74%±11.50%	0.31±0.11	75.74%±11.77%	0.48±0.49	36.94%±16.26%	89.99%±2.21%	6.20%±2.26%	0.10±0.02	88.68%±2.44%	0.32±0.16	0.1001
Virfinder (FDR<0.15)	50.98%±21.08%	78.63%±9.52%	31.75%±11.61%	0.36±0.09	71.80%±9.58%	0.43±0.27	46.68%±17.09%	83.78%±2.94%	5.06%±2.06%	0.09±0.03	82.80%±2.95%	0.24±0.10	0.1622
*The false discovery rate measured based on the number of correctly predicted contigs.
