# Supplementary material for: Mining, analyzing, and integrating viral signals from metagenomic data
Source: Microbiome. 2019 Mar 19;7:42. doi: 10.1186/s40168-019-0657-y (PMC6425642; doi:10.1186/s40168-019-0657-y)
Supplement: Supplementary file 8 — Table S8. Comparison with VirMiner, VirSorter, and VirFinder for contigs > 3 kb based on reads ratio of correctly predicted contigs and the number of correctly predicted contigs. (XLSX 53 KB) (XLSX 49 kb) [file 40168_2019_657_MOESM8_ESM.xlsx]

## Sheet: Sheet1
Table S8. Make comparison with similar tool for contigs >3kb based on reads ratio of correctly predicted contigs and the number of correctly predicted contigs.
Tools	Based on reads ratio of correctly predicted contigs						Based on the number of correctly predicted contigs
	Sensitivity	Specificity	Precision	F1 score	Accuracy	MCC	Sensitivity	Specificity	Precision	F1 score	Accuracy	MCC	Count_ FPR*
VirMiner (average)	64.37%±16.60%	79.68%±6.11%	38.79%±17.15%	0.46±0.15	77.36%±5.12%	0.69±0.28	37.25%±15.08%	75.82%±4.20%	2.24%±1.42%	0.04±0.02	75.04%±3.83%	0.06±0.07	0.2418
VirSorter (average)	18.33%±15.07%	97.81%±0.88%	55.62%±12.72%	0.24±0.15	81.67%±12.52%	0.69±0.61	22.91%±12.68%	98.84%±0.12%	19.45%±4.41%	0.19±0.07	97.45%±1.17%	1.31±0.65	0.0116
Virfinder,fdr<0.0113(average)	9.75%±11.09%	99.03%±0.61%	51.85%±22.59%	0.15±0.16	81.56%±13.04%	0.55±0.71	11.43%±7.17%	98.84%±0.26%	10.60%±3.04%	0.10±0.05	97.30%±1.27%	0.66±0.44	0.0116
Virfinder,fdr<0.01(average)	8.66%±10.29%	99.17%±0.50%	52.21%±22.30%	0.14±0.15	81.56%±12.99%	0.52±0.67	10.29%±6.67%	99.02%±0.21%	11.03%±3.28%	0.10±0.05	97.46%±1.26%	0.67±0.46	0.0098
Virfinder,fdr<0.05(average)	22.42%±15.85%	94.85%±1.97%	40.26%±9.37%	0.26±0.15	79.90±12.26%	0.58±0.62	27.48%±13.64%	94.24%±1.20%	5.92%±1.71%	0.09±0.02	92.99%±1.65%	0.38±0.21	0.0576
Virfinder,fdr<0.1(average)	34.71%±18.01%	86.77%±6.08%	32.05%±10.62%	0.30±0.10	75.59%±11.22%	0.44±0.46	39.42%±16.32%	88.02±2.05%	4.37%±1.57%	0.08±0.02	87.05%±2.17%	0.25±0.12	0.1198
Virfinder,fdr<0.15(average)	51.08%±21.21%	77.86%±9.16%	29.92%±10.83%	0.34±0.09	71.48%±9.23%	0.40±0.27	48.59%±16.97%	81.82%±2.74%	3.71%±1.55%	0.07±0.02	81.11%±2.71%	0.19±0.08	0.1818
*The false discovery rate measured based on the number of correctly predicted contigs.
