# Supplementary material for: Mining, analyzing, and integrating viral signals from metagenomic data
Source: Microbiome. 2019 Mar 19;7:42. doi: 10.1186/s40168-019-0657-y (PMC6425642; doi:10.1186/s40168-019-0657-y)
Supplement: Supplementary file 9 — Table S9. Comparison with VirMiner, VirSorter, and VirFinder for contigs > 1 kb based on reads ratio of correctly predicted contigs and the number of correctly predicted contigs. (XLSX 55 KB) (XLSX 50 kb) [file 40168_2019_657_MOESM9_ESM.xlsx]

## Sheet: Sheet1
Table S9. Make comparison with similar tool for contigs >1kb based on reads ratio of correctly predicted contigs and the number of correctly predicted contigs.
Tools	Based on reads ratio of correctly predicted contigs						Based on the number of correctly predicted contigs
	Sensitivity	Specificity	Precision	F1 score	Accuracy	MCC	Sensitivity	Specificity	Precision	F1 score	Accuracy	MCC	Count_ FPR*
VirMiner(average)	62.79%±15.71%	79.74%±5.60%	36.65%±16.82%	0.44±0.05	77.23%±5.01%	0.65±0.26	35.81%±12.19%	68.98%±6.40%	1.08%±0.65%	0.02±0.01	68.57%±6.26%	0.01±0.05	0.3102
VirSorter (average)	17.29%±14.40%	98.09%±0.76%	55.73%±12.70%	0.23±0.15	82.76%±11.60%	0.70±0.61	14.83%±7.56%	99.49%±0.07%	18.41%±3.92%	0.15±0.06	98.56%±0.73%	1.42±0.67	0.0051
Virfinder,fdr<0.00558(average)	4.54%±7.45%	99.56%±0.27%	43.93%±23.86%	0.08±0.12	82.51%±11.97%	0.35±0.57	6.98%±4.07%	99.49%±0.08%	9.60%±3.86%	0.08±0.04	98.50%±0.75%	0.67±0.41	0.0051
Virfinder,fdr<0.01(average)	8.33%±9.88%	99.08%±0.46%	47.34±21.60%	0.13±0.14	82.52%±12.01%	0.49±0.64	10.45%±5.92%	99.05%±0.16%	7.76%±2.25%	0.08±0.03	98.08±0.77%	0.62±0.35	0.0095
Virfinder,fdr<0.05(average)	22.06%±15.22%	94.56%±1.73%	36.79%±8.76%	0.25±0.13	80.56%±11.19%	0.53±0.55	26.98%±11.80%	94.84%±0.78%	4.15%±1.09%	0.07±0.01	94.05%±1.03%	0.34±0.14	0.0516
Virfinder,fdr<0.1(average)	34.55%±17.57%	86.42%±5.58%	29.69%±10.06%	0.29±0.09	75.99%±10.27%	0.41±0.40	38.77%±13.90%	88.99%±1.36%	2.97%±1.00%	0.05±0.01	88.38%±1.42%	0.22±0.08	0.1101
Virfinder,fdr<0.15(average)	50.63%±21.04%	77.63%±8.44%	27.91%±10.32%	0.33±0.08	71.58%±8.52%	0.38±0.25	47.56%±15.12%	83.15%±1.88%	2.45%±0.92%	0.05±0.01	82.68%±1.88%	0.17±0.06	0.1685
*The false discovery rate measured based on the number of correctly predicted contigs.
