# Supplementary material for: Mining, analyzing, and integrating viral signals from metagenomic data
Source: Microbiome. 2019 Mar 19;7:42. doi: 10.1186/s40168-019-0657-y (PMC6425642; doi:10.1186/s40168-019-0657-y)
Supplement: Supplementary file 10 — Table S10. The number of identified phage contigs for each sample in the independent cohort of humans treated with antibiotics. (XLSX 42 KB) (XLSX 41 kb) [file 40168_2019_657_MOESM10_ESM.xlsx]

## Sheet: Sheet1
Table S10. The number of identified phage contigs of each sample in the independent cohort of humans treated with antibiotics.
Sample ID	No. of predicted phage contigs
P10E0	763
P10E7	556
P10E90	1220
P11E0	495
P11E7	494
P11E90	1077
P12E0	856
P12E7	265
P12E90	984
P13E0	995
P13E7	861
P13E90	1582
P14E0	734
P14E7	802
P14E90	1389
P15E0	499
P15E7	300
P15E90	1115
P17E0	677
P17E7	433
P17E90	1091
P18E0	1057
P18E7	1004
P18E90	1030
P19E0	1792
P19E7	1437
P19E90	1321
P1E0	588
P1E7	937
P1E90	410
P20E0	760
P20E7	416
P20E90	711
P21E0	1507
P21E7	1291
P21E90	1373
P22E0	842
P22E7	702
P22E90	1532
P23C0	1956
P23C7	1273
P23C90	1092
P25C0	775
P25C7	1186
P25C90	1171
P2E0	1158
P2E7	828
P2E90	316
P38C0	1228
P38C7	1131
P38C90	593
P3E0	327
P3E7	411
P3E90	325
P4E0	323
P4E7	211
P4E90	356
P5E0	575
P5E7	576
P5E90	302
P6C0	1163
P6C7	1163
P6C90	475
P7C0	1499
P7C7	1250
P7C90	453
P8C0	424
P8C7	465
P8C90	649
P9E0	784
P9E7	608
P9E90	1309
