# Supplementary material for: Mining, analyzing, and integrating viral signals from metagenomic data
Source: Microbiome. 2019 Mar 19;7:42. doi: 10.1186/s40168-019-0657-y (PMC6425642; doi:10.1186/s40168-019-0657-y)
Supplement: Supplementary file 13 — Table S13. The predictive performance of the method for phage contig identification in Paez-Espino et al [24]. (XLSX 47 KB) (XLSX 46 kb) [file 40168_2019_657_MOESM13_ESM.xlsx]

## Sheet: Sheet1
Table S13. The predictive performance of the method for phage contig identification in Paez-Espino et al.
Sample ID	Based on reads ratio of correctly predicted contigs						Based on the number of correctly predicted contigs
	Sensitivity	Specificity	Precision	F1 score	Accuracy	MCC	Sensitivity	Specificity	Precision	F1 score	Accuracy	MCC
A	0.0259339	0.997655	0.853593	0.0503384	0.662194	0.153265	0.0310345	0.998979	0.428571	0.0578778	0.975681	0.698607
B	0.163325	0.956382	0.406854	0.233082	0.833598	0.404216	0.551111	0.939862	0.0775485	0.135965	0.936328	0.747804
C	0.172808	0.959969	0.490797	0.255615	0.816295	0.441197	0.660959	0.942284	0.123718	0.208423	0.938858	1.0783
D	0.704641	0.949202	0.540512	0.611759	0.930084	2.10666	0.508824	0.943171	0.0808789	0.139572	0.938944	0.745375
E	0.473347	0.670392	0.156211	0.234901	0.647891	0.152426	0.235294	0.876266	0.0460617	0.0770416	0.860393	0.137847
F	0.362511	0.822427	0.325741	0.343144	0.734417	0.31007	0.276156	0.889109	0.0765083	0.119821	0.869374	0.247775
G	0.288856	0.800379	0.58013	0.385677	0.550524	0.110917	0.319672	0.8885	0.0740038	0.120185	0.873074	0.291095
H	0.429296	0.739379	0.347006	0.383789	0.663744	0.236631	0.248581	0.86538	0.0965183	0.139048	0.831647	0.176505
I	0.751906	0.675456	0.157314	0.260191	0.681157	0.399345	0.625455	0.86652	0.0490168	0.0909091	0.863897	0.397914
J	0.677116	0.588235	0.105712	0.182874	0.594196	0.203301	0.626437	0.863663	0.0451346	0.0842024	0.861248	0.377244
Average	40.50%±24.96%	81.59%±14.54%	39.64%±23.08%	0.29±0.15	71.14%±11.72%	0.45±0.59	40.84%±21.40%	90.74%±4.59%	10.98%±11.46%	0.12±0.04	89.49%±4.78%	0.49±0.31
