# Supplementary material for: Mining, analyzing, and integrating viral signals from metagenomic data
Source: Microbiome. 2019 Mar 19;7:42. doi: 10.1186/s40168-019-0657-y (PMC6425642; doi:10.1186/s40168-019-0657-y)
Supplement: Supplementary file 14 — Table S14. The paired viral-microbial metagenomic data from Tara Oceans samples used in this study. (XLSX 47 KB) (XLSX 40 kb) [file 40168_2019_657_MOESM14_ESM.xlsx]

## Sheet: bacteria_virus.combined.paired.
Table S14. The paired viral-microbial metagenomic data from Tara Oceans samples used in this study.
Mirobial metagenomic sample	Viral metagenomic sample	Station label	Environmental feature
ERS478040	ERS478052	TARA_030	[DCM] deep chlorophyll maximum layer (ENVO:01000326)
ERS488330	ERS488340	TARA_018	[SRF] surface water layer (ENVO:00010504)
ERS488346	ERS488354	TARA_018	[DCM] deep chlorophyll maximum layer (ENVO:01000326)
ERS488486	ERS488499	TARA_025	[SRF] surface water layer (ENVO:00010504)
ERS488509	ERS488518	TARA_025	[DCM] deep chlorophyll maximum layer (ENVO:01000326)
ERS488545	ERS488558	TARA_031	[SRF] surface water layer (ENVO:00010504)
ERS488569	ERS488589	TARA_032	[SRF] surface water layer (ENVO:00010504)
ERS488599	ERS488613	TARA_032	[DCM] deep chlorophyll maximum layer (ENVO:01000326)
ERS488649	ERS488673	TARA_034	[SRF] surface water layer (ENVO:00010504)
ERS488685	ERS488701	TARA_034	[DCM] deep chlorophyll maximum layer (ENVO:01000326)
ERS488714	ERS488737	TARA_036	[SRF] surface water layer (ENVO:00010504)
ERS488747	ERS488757	TARA_036	[DCM] deep chlorophyll maximum layer (ENVO:01000326)
ERS488799	ERS488813	TARA_038	[SRF] surface water layer (ENVO:00010504)
ERS488830	ERS488836	TARA_038	[DCM] deep chlorophyll maximum layer (ENVO:01000326)
ERS489043	ERS489059	TARA_041	[SRF] surface water layer (ENVO:00010504)
ERS489074	ERS489084	TARA_041	[DCM] deep chlorophyll maximum layer (ENVO:01000326)
ERS489087	ERS489113	TARA_042	[SRF] surface water layer (ENVO:00010504)
ERS489134	ERS489148	TARA_042	[DCM] deep chlorophyll maximum layer (ENVO:01000326)
ERS489585	ERS489603	TARA_052	[DCM] deep chlorophyll maximum layer (ENVO:01000326)
ERS489917	ERS489943	TARA_064	[SRF] surface water layer (ENVO:00010504)
ERS490002	ERS490026	TARA_064	[DCM] deep chlorophyll maximum layer (ENVO:01000326)
ERS490029	ERS490053	TARA_065	[SRF] surface water layer (ENVO:00010504)
ERS490085	ERS490120	TARA_065	[DCM] deep chlorophyll maximum layer (ENVO:01000326)
ERS490124	ERS490142	TARA_066	[SRF] surface water layer (ENVO:00010504)
ERS490163	ERS490180	TARA_066	[DCM] deep chlorophyll maximum layer (ENVO:01000326)
ERS490183	ERS490204	TARA_067	[SRF] surface water layer (ENVO:00010504)
ERS490265	ERS490285	TARA_068	[SRF] surface water layer (ENVO:00010504)
ERS490296	ERS490320	TARA_068	[DCM] deep chlorophyll maximum layer (ENVO:01000326)
ERS490327	ERS490346	TARA_070	[SRF] surface water layer (ENVO:00010504)
ERS490373	ERS490388	TARA_070	[MES] marine water layer (ENVO:01000295) within the mesopelagic zone (ENVO:00000213)
ERS490433	ERS490452	TARA_072	[SRF] surface water layer (ENVO:00010504)
ERS490476	ERS490494	TARA_072	[DCM] deep chlorophyll maximum layer (ENVO:01000326)
ERS490507	ERS490522	TARA_072	[MES] marine water layer (ENVO:01000295) within the mesopelagic zone (ENVO:00000213)
ERS490542	ERS490557	TARA_076	[SRF] surface water layer (ENVO:00010504)
ERS490597	ERS490610	TARA_076	[DCM] deep chlorophyll maximum layer (ENVO:01000326)
ERS490659	ERS490676	TARA_078	[SRF] surface water layer (ENVO:00010504)
ERS490928	ERS490953	TARA_082	[DCM] deep chlorophyll maximum layer (ENVO:01000326)
ERS491095	ERS491107	TARA_085	[DCM] deep chlorophyll maximum layer (ENVO:01000326)
ERS492145	ERS492160	TARA_109	[SRF] surface water layer (ENVO:00010504)
ERS492177	ERS492198	TARA_109	[DCM] deep chlorophyll maximum layer (ENVO:01000326)
