# Supplementary material for: Mining, analyzing, and integrating viral signals from metagenomic data
Source: Microbiome. 2019 Mar 19;7:42. doi: 10.1186/s40168-019-0657-y (PMC6425642; doi:10.1186/s40168-019-0657-y)
Supplement: Supplementary file 15 — Table S15. The predictive performance of VirMiner in the metagenomic data from Tara Oceans samples. (XLSX 69 KB) (XLSX 57 kb) [file 40168_2019_657_MOESM15_ESM.xlsx]

## Sheet: sum.all.performance.txt
Table S15. The predictive performance of VirMiner in the metagenomic data from Tara Oceans samples.
Sample ID	Based on reads ratio of correctly predicted contigs						Based on the number of correctly predicted contigs
	Sensitivity	Specificity	Precision	F1 score	Accuracy	MCC	Sensitivity	Specificity	Precision	F1 score	Accuracy	MCC
ERS478040	0.482041	0.962819	0.400082	0.437254	0.939299	1.61274	0.454118	0.955518	0.358736	0.400831	0.929471	1.34468
ERS488330	0.687906	0.941373	0.16035	0.260077	0.937313	1.23729	0.648649	0.94177	0.121827	0.205128	0.938165	1.05134
ERS488346	0.706259	0.960481	0.454942	0.553404	0.949138	2.34973	0.620321	0.958926	0.295165	0.4	0.949791	1.78646
ERS488486	0.557426	0.952607	0.361249	0.438391	0.934477	1.58767	0.503521	0.949301	0.295455	0.372396	0.931241	1.31545
ERS488509	0.626956	0.905149	0.368962	0.464542	0.882541	1.17865	0.412533	0.923651	0.27866	0.332632	0.889547	0.817317
ERS488545	0.711935	0.826408	0.383119	0.49816	0.811352	0.908434	0.538462	0.882691	0.269972	0.359633	0.857026	0.791048
ERS488569	0.793335	0.700686	0.303747	0.439298	0.71378	0.617704	0.482558	0.815373	0.144852	0.222819	0.795117	0.379301
ERS488599	0.11262	0.947736	0.0259	0.0421146	0.937557	0.117576	0.159091	0.966886	0.0362694	0.0590717	0.960608	0.305969
ERS488649	0.59774	0.879336	0.394532	0.475329	0.846601	0.963518	0.603306	0.916253	0.236246	0.339535	0.903368	1.06011
ERS488685	0.286613	0.983071	0.182758	0.223196	0.973992	1.3316	0.267045	0.978015	0.180077	0.215103	0.965388	1.07674
ERS488714	0.661916	0.746861	0.443231	0.530937	0.727035	0.608104	0.572993	0.828108	0.338362	0.425474	0.794175	0.669193
ERS488747	0.655626	0.848182	0.50799	0.572442	0.811028	0.950067	0.572072	0.895298	0.431973	0.492248	0.855806	1.02547
ERS488799	0.722361	0.719215	0.604212	0.658025	0.720386	0.643523	0.569014	0.803473	0.447894	0.501241	0.752158	0.61027
ERS488830	0.688892	0.8629	0.513712	0.588543	0.832672	1.09899	0.476386	0.924	0.404181	0.437323	0.880289	1.02246
ERS489043	0.483882	0.90931	0.414068	0.446261	0.859553	0.922379	0.452703	0.902622	0.269076	0.337531	0.869608	0.750839
ERS489074	0.639272	0.857233	0.4168	0.504603	0.827233	0.936469	0.526882	0.885038	0.357292	0.425822	0.846294	0.841664
ERS489087	0.762066	0.893157	0.420487	0.541944	0.881053	1.40373	0.614286	0.899946	0.187773	0.287625	0.88958	0.878325
ERS489134	0.703763	0.874703	0.540872	0.611658	0.845066	1.21021	0.515695	0.925186	0.502915	0.509225	0.872776	1.14199
ERS489585	0.408425	0.853734	0.185678	0.255294	0.820117	0.421925	0.41206	0.908151	0.269737	0.326044	0.870413	0.707308
ERS489917	0.355927	0.904314	0.18823	0.246239	0.872136	0.528375	0.410714	0.936264	0.136905	0.205357	0.923638	0.734488
ERS490002	0.815185	0.917225	0.231772	0.360927	0.914192	1.36699	0.59375	0.93504	0.121795	0.202128	0.929939	0.92565
ERS490029	0.477463	0.866	0.244761	0.323624	0.833608	0.603881	0.435897	0.929838	0.151786	0.225166	0.916009	0.754816
ERS490085	0.543824	0.905296	0.340228	0.418582	0.87551	0.99145	0.545455	0.927617	0.216867	0.310345	0.914071	1.02844
ERS490124	0.824416	0.890159	0.416999	0.553853	0.884439	1.50001	0.571429	0.93431	0.125786	0.206186	0.928405	0.906509
ERS490163	0.883119	0.896883	0.487552	0.628257	0.895506	1.78315	0.735294	0.93125	0.3125	0.438596	0.923261	1.58248
ERS490183	0.514745	0.934685	0.498978	0.506739	0.887571	1.24594	0.464674	0.893972	0.36933	0.411552	0.84337	0.772236
ERS490265	0.500551	0.982417	0.204214	0.290082	0.978112	2.08949	0.407407	0.963786	0.127907	0.19469	0.956625	1.00665
ERS490296	0.703071	0.987037	0.152847	0.251104	0.986095	2.74068	0.538462	0.967621	0.0921053	0.157303	0.965019	1.13257
ERS490327	0.417247	0.963208	0.216354	0.284952	0.950232	1.22731	0.340909	0.983555	0.365854	0.352941	0.966154	1.80042
ERS490373	0.00855566	0.544837	0.000874897	0.00158746	0.520966	-0.262364	0.0100806	0.952194	0.0331126	0.015456	0.820563	-0.141909
ERS490433	0.430124	0.853099	0.301394	0.354432	0.79878	0.50972	0.394737	0.850873	0.31106	0.347938	0.784406	0.444319
ERS490476	0.601363	0.858037	0.445809	0.512032	0.817073	0.877383	0.542435	0.906493	0.328125	0.408901	0.878223	0.988483
ERS490507	0.467077	0.928206	0.0196531	0.037719	0.92679	0.310291	0.434783	0.951665	0.1	0.162602	0.945358	0.804816
ERS490542	0.0609779	0.984069	0.36667	0.104566	0.86279	0.261908	0.120482	0.974684	0.333333	0.176991	0.893471	0.446611
ERS490597	0.085974	0.966631	0.34813	0.137894	0.815428	0.208559	0.152334	0.965351	0.336957	0.209814	0.88111	0.466067
ERS490659	0.553801	0.934146	0.257426	0.351475	0.919088	1.17436	0.543478	0.910891	0.18797	0.27933	0.897456	0.850146
ERS490928	0.39191	0.916696	0.053115	0.0935512	0.910513	0.392773	0.479452	0.955409	0.11745	0.188679	0.94959	0.971446
ERS491095	0.595469	0.949591	0.121904	0.202377	0.945478	1.07484	0.369565	0.930833	0.0613718	0.105263	0.924047	0.455717
ERS492145	0.666047	0.93313	0.285022	0.39921	0.922851	1.42232	0.556604	0.907818	0.172515	0.263393	0.896096	0.820793
ERS492177	0.161201	0.94235	0.394366	0.228856	0.7948	0.301898	0.291777	0.917927	0.336391	0.3125	0.839788	0.521368
Average	53.37%±21.91%	89.21%±8.77%	31.65%±15.34%	0.37±0.18	86.41%±8.85%	1.01±0.62	45.85%±15.26%	92.22%±4.24%	24.41%±12.08%	0.30±0.12	89.32%±5.39%	0.87±0.38
