# Supplementary material for: Mining, analyzing, and integrating viral signals from metagenomic data
Source: Microbiome. 2019 Mar 19;7:42. doi: 10.1186/s40168-019-0657-y (PMC6425642; doi:10.1186/s40168-019-0657-y)
Supplement: Supplementary file 16 — Table S16. The predictive performance of the RF model trained with mixed Tara Oceans metagenomic data and human gut samples. (XLSX 46 KB) (XLSX 47 kb) [file 40168_2019_657_MOESM16_ESM.xlsx]

## Sheet: Sheet1
Table S16. The predictive performance of the RF model trained with mixed Tara Oceans metagenomic data and human gut samples.
Times	Based on reads ratio of correctly predicted contigs						Based on the number of correctly predicted contigs
	Sensitivity	Specificity	Precision	F1 score	Accuracy	MCC	Sensitivity	Specificity	Precision	F1 score	Accuracy	MCC
1	0.603349	0.822201	0.240997	0.305953	0.796602	0.614376	0.568623	0.814519	0.105637	0.16703	0.800326	0.370136
2	0.709293	0.839693	0.263499	0.36737	0.832979	0.855781	0.653239	0.806347	0.1147	0.186832	0.801071	0.433967
3	0.468461	0.814891	0.245715	0.282769	0.772568	0.482696	0.478695	0.833925	0.131384	0.19121	0.804629	0.357157
4	0.648346	0.769343	0.339569	0.44104	0.767647	0.74162	0.56954	0.793237	0.150519	0.223349	0.779368	0.397429
5	0.657848	0.8427	0.324355	0.420647	0.822436	0.863761	0.593527	0.793265	0.165428	0.246688	0.783481	0.435278
6	0.676134	0.82428	0.285401	0.356795	0.802614	0.636273	0.609502	0.756357	0.119154	0.189538	0.752936	0.335024
7	0.629777	0.838927	0.292556	0.384184	0.82713	0.82427	0.558261	0.820426	0.110417	0.175654	0.804864	0.385764
8	0.565645	0.869953	0.307848	0.362246	0.835466	0.745495	0.554676	0.797534	0.16479	0.23625	0.782904	0.40716
9	0.613176	0.816917	0.257044	0.333408	0.80556	0.696422	0.577327	0.810017	0.115281	0.174959	0.796024	0.353611
10	0.522454	0.850479	0.320125	0.364901	0.802043	0.683077	0.54188	0.793722	0.132593	0.207217	0.778388	0.363704
Average	60.94% ±7.31%	82.89% ±2.69%	28.77% ±3.49%	0.36 ±0.05	80.65% ±2.36%	0.71 ±0.12	57.05% ±4.55%	80.19 ±2.09%	13.10% ±2.22%	0.20 ±0.03	78.84% ±1.63%	0.38 ±0.03
