# Supplementary material for: Mining, analyzing, and integrating viral signals from metagenomic data
Source: Microbiome. 2019 Mar 19;7:42. doi: 10.1186/s40168-019-0657-y (PMC6425642; doi:10.1186/s40168-019-0657-y)
Supplement: Supplementary file 17 — Table S17. The predictive performance of the RF model trained only with Tara Oceans metagenomic samples in the human gut samples. (XLSX 48 KB) (XLSX 47 kb) [file 40168_2019_657_MOESM17_ESM.xlsx]

## Sheet: Sheet1
Table S17. The predictive performance of the RF model trained only with Tara Oceans metagenomic samples in the human gut samples.
Sample ID	Based on reads ratio of correctly predicted contigs						Based on the number of correctly predicted contigs
	Sensitivity	Specificity	Precision	F1 score	Accuracy	MCC	Sensitivity	Specificity	Precision	F1 score	Accuracy	MCC
indiA	0.132781	0.934744	0.517564	0.211342	0.657888	0.156325	0.162069	0.716959	0.0139259	0.025648	0.703602	-0.0749208
indiB	0.298971	0.825858	0.239252	0.265799	0.744283	0.207819	0.528889	0.628124	0.0128788	0.0251453	0.627222	0.0502309
indiC	0.292727	0.752516	0.208918	0.243822	0.668594	0.062913	0.575342	0.586743	0.0168742	0.0327869	0.586604	0.0557693
indiD	0.753361	0.802874	0.244765	0.369485	0.799003	0.74809	0.523529	0.628097	0.0136461	0.0265989	0.627079	0.0501475
indiE	0.274577	0.77299	0.134892	0.180909	0.716076	0.0632639	0.195294	0.645975	0.0138138	0.0258024	0.634814	-0.0845088
indiF	0.359182	0.826574	0.328913	0.343382	0.737133	0.315223	0.277372	0.661217	0.0265147	0.0484025	0.648858	-0.038079
indiG	0.276774	0.796684	0.565187	0.371583	0.542733	0.0910411	0.311475	0.675095	0.0260274	0.0480405	0.665234	-0.00794235
indiH	0.233213	0.801328	0.27468	0.252254	0.662754	0.0548101	0.212259	0.701734	0.0395432	0.0666667	0.674964	-0.0732338
indiI	0.639923	0.826098	0.228697	0.336968	0.812215	0.668809	0.563636	0.71672	0.0214177	0.0412673	0.715054	0.119872
indiJ	0.63841	0.836992	0.219683	0.326883	0.823675	0.690522	0.557471	0.685822	0.0179264	0.0347359	0.684515	0.0930064
Average	39.00% ± 20.86%	81.77%±4.88%	29.63%±13.86%	0.29±0.07	71.64%±8.66%	0.31±0.29	39.07%±17.32%	66.46%±4.28%	2.03%±0.84%	0.04±0.01	65.68%±3.94%	0.01±0.07
